# Supplementary material for: Population structure of Purple Sandpipers (Calidris maritima) as revealed by mitochondrial DNA and microsatellites
Source: Ecol Evol. 2017 Mar 31;7(9):3225–42. doi: 10.1002/ece3.2927 (PMC5415539; doi:10.1002/ece3.2927)
Supplement: Supplementary file 3 [file ECE3-7-3225-s003.xlsx]

## Sheet: Sheet1
Labelled	Location	Type	Year	Sex	Control Region	Cytochrome B	2668	2988	705	997	296	3007	1669	2198	1422	3547
Nunavut
CMNAV 37196 (S-jb1)	James Bay, Long Island	Toe Pad	10–08–1950	M	S	S	2	2	2	2	2	3	1	3	3	2
CMNAV 37197 (S-jb2)	James Bay, Long Island	Toe Pad	10–08–1950	M	S	S	3	3	2	3	3	3	3	3	3	2
CMNAV 37198 (S-jb3)	James Bay, Long Island	Toe Pad	08–08–1950	F	S	S	3	3	2	3	3	2	3	2	3	2
CMNAV 41213 (S-wfox1)	Nunavut, West Foxe Is.	Toe Pad	06–06–1956	M	S	S	2	3	3	2	2	3	1	2	3	2
CMNAV 42955 (N-prince1)	Nunavut, Prince of Wales I., Brown Bay	Toe Pad	09–06–1958	F	S	S	3	3	3	2	3	3	1	3	3	2
CMNAV 42956 (N-prince2)	Nunavut, Prince of Wales I., Brown Bay	Toe Pad	09–06–1958	F	S	S	3	3	3	3	3	3	3	3	3	2
CMNAV 42959 (N-prince3)	Nunavut, Prince of Wales I., Brown Bay	Toe Pad	09–06–1958	M	S	S	3	2	2	1	1	1	2	2	3	2
CMNAV 55552 (N-bath1)	Nunavut, Bathurst I., Goodsir Inlet	Toe Pad	05–07–1968	M	S	S	3	3	3	2	3	3	2	3	3	2
CMNAV 55553 (N-bath2)	Nunavut, Bathurst I., Goodsir Inlet	Toe Pad	21–07–1968	M	S	S	3	2	2	3	1	3	2	3	3	2
CMNAV 57364 (N-bath3)	Nunavut, Bathurst I.	Toe Pad	10–06–1969	F	S	S	2	3	2	3	3	3	3	3	3	2
CMNAV 59210 (N-corn1)	Nunavut, Cornwallis I., Resolute Bay	Toe Pad	18–08–1973	F	S	S	3	3	3	3	3	3	3	3	3	2
CMNAV 61727 (N-bath4)	Nunavut, Bathurst I., Goodsir Creek	Toe Pad	30–08–1974		S	S	2	3	3	3	3	3	3	3	3	2
CMNAV 61728 (N-bath5)	Nunavut, Bathurst I.	Toe Pad	30–08–1974	M	S	S	3	3	3	2	3	3	3	3	3	2
CMNAV 64850 (S-coat1)	Nunavut, Coats I., Cairn Cove	Toe Pad	21–07–1975	M	S	S	2	2	2	2	2	2	2	2	2	1
CMNAV 64851 (S-coat2)	Nunavut, Coats I., Cairn Cove	Toe Pad	21–07–1975	M	S	S	3	3	1	3	3	3	3	3	2	2
CMNAV 64852 (S-coat3)	Nunavut, Coats I., Cairn Cove	Toe Pad	21–07–1975	M	S	S	3	3	2	3	3	3	3	3	3	2
CMNAV 64853 (S-coat4)	Nunavut, Coats I., Cairn Cove	Toe Pad	22–07–1975		S	S	3	3	3	3	3	3	3	3	3	2
CMNAV 68712 (S-nt1)	Nunavut, North Twin I.	Toe Pad	06–06–1973	F	S	S	2	2	2	2	2	2	2	3	3	2
CMNAV 68713 (S-nt2)	Nunavut, North Twin I.	Toe Pad	25–07–1973		S	S	3	3	2	2	2	3	2	3	3	2
CMNAV 69486 (N-bath6)	Nunavut, Bathurst I., Goodsir Inlet	Toe Pad	22–07–1976		S	S	3	3	3	2	2	3	2	3	3	2
New Brunswick
1731-1	Grand Manan Island, NB	Blood	01/09/2013	M	S	S	1	1	1	1	1	1	1	1	1	1
1731-2	Grand Manan Island, NB	Blood	01/09/2013	F	S	S	1	1	1	1	1	1	1	1	1	1
1731-3	Grand Manan Island, NB	Blood	01/09/2013	M	S	S	1	1	1	2	1	1	2	2	1	1
1731-4	Grand Manan Island, NB	Blood	01/09/2013	M	S	S	1	1	1	2	1	1	2	2	1	1
1731-5	Grand Manan Island, NB	Blood	01/09/2013	M	S	S	1	1	2	2	1	1	2	2	1	1
1731-6	Grand Manan Island, NB	Blood	01/09/2013	F	S	S	1	1	1	2	1	1	2	2	1	1
1731-7	Grand Manan Island, NB	Blood	01/09/2013	F	S	S	1	1	1	2	1	1	1	1	1	1
1731-8	Grand Manan Island, NB	Blood	01/09/2013	M	S	S	1	1	2	2	1	1	1	1	1	1
1731-10	Grand Manan Island, NB	Blood	01/11/2013	M	S	S	1	1	1	2	1	1	1	1	1	1
1731-11	Grand Manan Island, NB	Blood	01/11/2013	M	S	S	1	1	2	2	1	1	1	1	1	1
1731-12	Grand Manan Island, NB	Blood	01/11/2013	F	S	S	1	1	2	3	1	1	1	1	1	1
1731-13	Grand Manan Island, NB	Blood	01/11/2013	M	S	S	1	1	1	1	1	1	1	1	1	1
1731-14	Grand Manan Island, NB	Blood	01/11/2013	M	S	S	1	1	1	1	1	1	1	1	1	1
1731-15	Grand Manan Island, NB	Blood	01/11/2013	M	S	S	1	1	1	1	1	1	1	1	1	1
1731-16	Grand Manan Island, NB	Blood	01/11/2013	M	S	S	1	1	1	1	1	1	1	1	1	1
1731-17	Grand Manan Island, NB	Blood	01/12/2013	F	S	S	1	1	1	1	1	1	1	1	1	1
1731-18	Grand Manan Island, NB	Blood	01/12/2013	F	S	S	1	1	1	1	1	1	1	1	1	1
1731-20	Grand Manan Island, NB	Blood	01/12/2013	M	S	S	1	1	1	1	1	1	1	1	1	1
1731-21	Grand Manan Island, NB	Blood	01/12/2013	M	S	S	1	1	1	1	1	1	1	1	1	1
1731-22	Grand Manan Island, NB	Blood	01/12/2013	F	S	S	1	1	1	1	1	1	1	1	1	1
1731-23	Grand Manan Island, NB	Blood	01/12/2013	F	S	S	1	1	1	1	1	1	1	1	1	1
Nova Scotia
AV 1552 (ns2)	Bon Portage I., Shelb. Co., NS	Toe Pad	4/11/1977		S	S
AV 2230 (ns3)	Boot Island, Kings Co., NS	Toe Pad	1/3/1985		S	S
PUSA (ns1)	Port George, Nova Scotia	Blood	2012		S	S
BP-1	Bon Portage Island, Duck Island, Shelburne County	Liver, FTA	2013-02-15	M	S	S	4	4	1	1	1	1	1	1	2	1
BP-2	Bon Portage Island, Duck Island, Shelburne County	Liver, FTA	2013-02-15	F	S	S	2	2	1	1	2	2	1	1	2	2
BP-3	Bon Portage Island, Duck Island, Shelburne County	Liver, FTA	2013-02-15	F	S	S	2	2	1	1	2	2	2	2	2	2
BP-4	Bon Portage Island, Duck Island, Shelburne County	Liver, FTA	2013-02-15	M	S	S	2	2	1	1	2	2	2	2	2	2
BP-5	Bon Portage Island, Duck Island, Shelburne County	Liver, FTA	2013-02-15	M	S	S	2	2	1	1	2	2	2	2	2	2
BP-6	Bon Portage Island, Duck Island, Shelburne County	Liver, FTA	2013-02-15	F	S	S	2	2	1	1	2	2	2	2	1	2
GI-1	Grey Island, Shelburne County	Liver, FTA	2013-02-19	F	S	S	2	2	1	1	2	2	1	2	2	2
GI-2	Grey Island, Shelburne County	Liver, FTA	2013-02-19	M	S	S	2	2	1	1	2	2	1	2	1	2
GI-3	Grey Island, Shelburne County	Liver, FTA	2013-02-19	M	S	S	1	3	1	1	3	3	2	2	2	2
LHI-1	Little Hope Island, Queens County	Liver, FTA	2013-02-19	M	S	S	2	2	2	2	2	2	2	2	2	2
LHI-2	Little Hope Island, Queens County	Liver, FTA	2013-02-19	M	S	S	1	2	1	1	2	2	1	1	2	2
LHI-3	Little Hope Island, Queens County	Liver, FTA	2013-02-19	M	S	S	2	2	2	2	2	2	1	2	1	2
LHI-4	Little Hope Island, Queens County	Liver, FTA	2013-02-19		S	S	2	2	1	2	2	2	1	1	2	2
LHI-5	Little Hope Island, Queens County	Liver, FTA	2013-02-19		S	S	2	2	1	2	2	2	1	1	2	2
BL-1	Bowens Ledge, ESWMA, Halifax County	Liver, FTA	2013-03-13		S	S	1	1	1	1	2	2	1	1	2	2
BL-2	Bowens Ledge, ESWMA, Halifax County	Liver, FTA	2013-03-13		S	S	1	1	1	1	2	2	1	1	2	2
BL-3	Bowens Ledge, ESWMA, Halifax County	Liver, FTA	2013-03-13		S	S	1	1	1	1	2	2	1	1	2	2
BL-4	Bowens Ledge, ESWMA, Halifax County	Liver, FTA	2013-03-13		S	S	1	1	1	1	2	2	2	1	2	2
BL-5	Bowens Ledge, ESWMA, Halifax County	Liver, FTA	2013-03-13		S	S	1	1	1	1	2	2	2	1	2	2
BL-6	Bowens Ledge, ESWMA, Halifax County	Liver, FTA	2013-03-13		S	S	1	1	1	1	1	1	1	1	2	2
BL-7	Bowens Ledge, ESWMA, Halifax County	Liver, FTA	2013-03-13		S	S	1	1	1	1	1	1	1	1	1	1
TB-1	Flat Ledge, Tor Bay, Guysborough County	Liver, FTA	2013-03-13		S	S	1	1	1	1	1	1	1	1	2	1
TB-2	Flat Ledge, Tor Bay, Guysborough County	Liver, FTA	2013-03-13		S	S	1	1	1	1	1	1	1	1	2	1
TB-3	Flat Ledge, Tor Bay, Guysborough County	Liver, FTA	2013-03-13		S	S	1	1	1	1	1	1	1	1	1	1
TB-4	Flat Ledge, Tor Bay, Guysborough County	Liver, FTA	2013-03-13		S	S	1	1	1	2	1	1	1	1	1	1
Newfoundland
10200-24	Point LaHaye	Blood	2013-03-12	F	S	S	1	1	1	1	1	1	1	1	1	1
10199-25	Point LaHaye	Blood	2013-03-12	F	S	S	1	1	1	1	1	1	1	1	1	1
10198-26	Point LaHaye	Blood	2013-03-12	F	S	S	1	1	1	1	1	1	1	1	1	1
10197-27,28	Point LaHaye	Blood	2013-03-12	F	S	S	1	1	1	1	1	1	1	1	1	1
10196-29	Point LaHaye	Blood	2013-03-12	M	S	S	1	1	1	1	1	1	1	1	1	1
10195-30	Point LaHaye	Blood	2013-03-12	M	S	S	1	1	1	1	1	1	1	1	1	1
10194-31,32,33	Point LaHaye	Blood	2013-03-12	M	S	S	1	1	1	1	1	1	1	1	1	1
10193-34,35	Point LaHaye	Blood	2013-03-12	M	S	S	1	1	1	1	1	1	1	1	1	1
10192-36,37,38	Point LaHaye	Blood	2013-03-12	M	S	S	1	1	1	1	2	2	1	1	1	1
10223-39,40,41	Dildo Island	Blood	2013-03-13	M	S	S	1	1	1	1	1	1	1	1	1	1
10224-42,43,44	Dildo Island	Blood	2013-03-13	M	S	S	1	1	1	1	1	1	1	1	1	1
10225-45,46	Dildo Island	Blood	2013-03-13	M	S	S	1	1	1	1	1	1	1	1	1	1
201401	Broom Point	Blood	12/12/2013		S	S	1	1	1	1	1	1	1	1	1	1
201402	Broom Point	Blood	12/12/2013		S	S	1	1	1	1	1	1	1	1	1	1
201403	Broom Point	Blood	12/12/2013		S	S	1	1	1	1	1	1	1	1	1	1
201404	Broom Point	Blood	12/14/2013		S	S	1	1	1	1	1	1	1	1	1	1
Maine
2 DNA 1 (m1)	Bean I Ledge	DNA	5/6/2003		S	S	1	1	1	1	1	1	1	1	1	1
36 DNA 1 (m2)	Duck Harbor Ledge, IAH	DNA	11/21/2002	M	S	S	1	1	1	1	1	1	1	1	2	1
37 DNA 1 (m3)	Old Soaker	DNA	11/26/2002	M	S	S	1	1	1	1	1	1	1	1	1	1
38 DNA 2 (m4)	Old Soaker	DNA	11/26/2002	M	S	S	1	1	1	1	1	1	1	1	1	1
41 DNA 1 (m5)	Otter Point	DNA	12/06/2002	F	S	S	1	1	1	1	1	1	1	1	1	1
42 DNA 1 (m6)	Otter Point	DNA	12/06/2002	M	S	S		1	1	1	1	1	1	1	1	1
43 DNA 1 (m7)	Otter Point	DNA	12/06/2002	M	S	S	1	1	1	1	1	1	1	1	1	1
44 DNA 1 (m8)	Otter Point	DNA	12/06/2002	F	S	S	1	2	1	1	2	2	1	1	1	1
45 DNA 2 (m9)	Otter Point	DNA	12/06/2002	F	S	S	1	1	1	1	1	1	1	2	1	1
46 DNA 1 (m10)	Otter Point	DNA	12/06/2002	M	S	S	1	1	1	1	1	1	1	1	1	1
47 DNA 2 (m11)	Otter Point	DNA	12/06/2002	M	S	S	1	1	1	1	1	1	1	1	1	1
62 DNA 1 (m12)	Trial Pt, IAH	DNA	1/31/2003		S	S	1	1	1	1	1	1	1	1	1	1
69 DNA 2 (m16)	Trial Pt, IAH	DNA	1/31/2003		S	S	1	1		1	1	1	1	1
68 DNA 1 (m15)	Trial Pt, IAH	DNA	1/31/2003		S	S	1	1	1	1	1	1	1	1	1	1
66 DNA 1 (m14)	Trial Pt, IAH	DNA	1/31/2003	M	S	S	1	1	2	2	1	1	1	1	1	1
64 DNA 1 (m13)	Trial Pt, IAH	DNA	1/31/2003	M	S	S	1	1	3	3	1	1	1	1	1	1
75 DNA 1	Trial Pt, IAH	DNA	1/31/2003
73 DNA 1 (m19)	Trial Pt, IAH	DNA	1/31/2003		S	S	1		1	1	1	1	1	1	1	1
72 DNA 1 (m18)	Trial Pt, IAH	DNA	1/31/2003	M	S	S	1	1	2	1	2	2			1
71 DNA 1 (m17)	Trial Pt, IAH	DNA	1/31/2003	M	S	S					2	1	1	1
76 DNA 2 (m20)	Shabby I Ledge	DNA	3/24/2003		S	S	1	1	1	1	2	1	1	1	1	1
77 DNA 1	Shabby I Ledge	DNA	3/24/2003
78 DNA 1 (m21)	Shabby I Ledge	DNA	3/24/2003		S	S	1	1	1	1	1	1	1	1	1	1
79 DNA 1	Shabby I Ledge	DNA	3/24/2003
99 DNA 1	Bean I Ledge	DNA	5/6/2003	M
01B DNA 1 (m22)	Bean I Ledge	DNA	5/6/2003	M	S	S	1	1	1	1	1	1	1	1	1	1
03B DNA 1 (m23)	Bean I Ledge	DNA	5/6/2003	M	S	S	1	1	1	1	1	1	1	1	1	1
GHM3 DNA 1 (m24)	Trial Pt, IAH	DNA	1/31/2003	M	S	S	3	3	1	1	1	1	1	1	1	1
GHM4 DNA 2 (m25)	Trial Pt, IAH	DNA	1/31/2003	F	S	S	3	3	1	1	1	1	1	1	1	1
Frenchman Bay
M-606	Ingalls	Blood	12/12/2012		S	S	1	1	1	2	1	1	1	1	1	1
M-607	Ingalls	Blood, FTA	12/12/2012		S	S	2	2		1	1	1	1	1	1	1
M-R18	Ingalls	Blood	12/12/2012		S	S	1	2	2	2	1	1	1	1	1	1
M-609	Ingalls	FTA	12/12/2012		S	S	2	2		1	1	1	1	1	1	1
M-610	Ingalls	Blood	12/12/2012		S	S	1	1	1	2	1	1	1	1	1	1
M-R19	Ingalls	Blood	12/12/2012		S	S	1	2	1	1	1	1	1	1	1	1
M-611	Ingalls	Blood	12/12/2012	F	S	S	1	1	1	2	2	2	1	1	1	1
M-612	Ingalls	Blood	12/12/2012	M	S	S	1	1	1	2	2	2	1	1	1	1
M-613	Ingalls	Blood	12/12/2012	M	S	S	1	1	1	2	1	1	1	1	1	2
M-614	Ingalls	Blood	12/12/2012	M	S	S	1	2	1	2	1	1	1	1	1	2
M-615	SB ILN	Blood	12/12/2012	M	S	S	1	1	1	1	1	1	1	1	1	2
M-616	SB ILN	FTA	12/12/2012		S	S	1	1		1	1	1	1	1	1	1
M-617	Long Ledge	Blood	12/12/2012		S	S	2	3	2	1	1	1	1	1	1	1
MDI
M-618	Pt west of Seal Cove	Blood	1/11/2013		S	S	1	1	1	1	1	1	1	1	1	3
M-619	Pt west of Seal Cove	Blood	1/11/2013		S	S	2	3	1	1	1	1	1	1	1	1
M-620	Pt west of Seal Cove	Blood	1/11/2013		S	S	1	1	1	1	1	1	1	1	1	1
M-621	Crown & Shield Pt	Blood	1/11/2013		S	S	1	1	1	1	1	1	1	1	1	2
M-622	Crown & Shield Pt	Blood	1/11/2013		S	S	1	1	1	1	1	1	1	1	1	1
M-623	Crown & Shield Pt	Blood	1/11/2013		S	S	1	1	1	1	1	1	1	1	1	1
M-624	Crown & Shield Pt	Blood	1/11/2013		S	S	1	1	1	1	1	1	1	1	1	1
M-625	Otter Point	Blood	1/11/2013		S	S	1	1	1	1	1	1	1	1	1	1
M-626	Otter Point	Blood	1/11/2013		S	S	1	1	1	1	1	1	1	1	1	1
M-627	Old Soaker	FTA	1/11/2013		S	S	1	1		1	1	1	1	1	1	1
M-628	Old Soaker	Blood	1/11/2013		S	S	1	1	1	1	1	1	1	1	1	2
M-629	Old Soaker	Blood	1/11/2013		S	S	1	1	1	1	1	1	1	1	1	1
M-630	Old Soaker	FTA	1/11/2013		S	S	1	1		1	1	1	1	1	1	1
M-631	Old Soaker	FTA	1/11/2013		S	S	1	1		1	1	1	1	1	1	1
M-632	Old Soaker	Blood	1/11/2013		S	S	1	1	1	1	1	1	1	1	1	1
M-633	Old Soaker	Blood	1/11/2013		S	S	1	2	2	1	1	1	2	1	1	1
M-634	Old Soaker	Blood	1/11/2013		S	S	1	1	1	1	1	1	2	1	4	1
Addison
M-635	Stanley Ledge	Blood	1/29/2013		S	S	1	2	1	1	1	1	1	1	1	1
M-636	Stanley Ledge	Blood	1/29/2013		S	S	1	1	1	1	1	1	1	1	1	1
M-638	Stanley Ledge	Blood	1/29/2013		S	S	1	1	1	1	1	1	1	1	1	1
M-639	Stanley Ledge	Blood	1/29/2013		S	S	1	1	1	1	1	1	1	1	1	1
M-640	Stanley Ledge	Blood	1/29/2013		S	S	1	2	1	1	1	1	1	1	1	1
M-641	Stanley Ledge	Blood	1/29/2013		S	S	1	2	1	1	1	1	1	1	1	1
M-643	Stanley Ledge	Blood	1/29/2013		S	S	1	1	1	1	1	1	1	1	1	1
M-644	Stanley Ledge	Blood	1/29/2013		S	S	2	1	1	2	1	1	1	1	1	1
M-645	Stanley Ledge	Blood	1/29/2013		S	S	1	1	1	2	1	1	1	1	1	1
M-648	Stanley Ledge	Blood	1/29/2013		S	S	1	1	1	2	1	1	1	1	1	1
M-649	Stanley Ledge	Blood	1/29/2013		S	S	2	1	1	2	1	1	1	1	1	1
M-650	Stanley Ledge	Blood	1/29/2013		S	S	2	1	1	1	1	1	1	1	1	1
M-651	Stanley Ledge	Blood	1/29/2013		S	S	1	1	1	2	1	1	1	1	1	1
M-652	Stanley Ledge	Blood	1/29/2013		S	S	1	1	1	2	1	1	1	1	1	1
M-654	Stanley Ledge	Blood	1/29/2013		S	S	1	1	1	1	1	1	1	1	1	1
M-655	Stanley Ledge	Blood	1/29/2013		S	S	1	1	2	2	1	1	1	1	1	1
M-657	Stanley Ledge	Blood	1/29/2013		S	S	1	2		1	1	2	1	1	1	1
M-658	Stanley Ledge	Blood	1/29/2013		S	S	1	1	1	1	1	1	1	1	1	2
M-659	Stanley Ledge	Blood	1/29/2013		S	S	1	1	1	1	1	1	1	1	1	1
M-664	Stanley Ledge	Blood	1/29/2013		S	S	1	1	1	2	1	1	1	1	1	1
M-669	Stanley Ledge	Blood, FTA	1/29/2013		S	S	1	1		1			1	1	1	1
M-671	Stanley Ledge	Blood	1/29/2013		S	S	1	1	1	2	1	1	1	1	1	1
M-673	Stanley Ledge	Blood	1/29/2013		S	S	1	1	1	2	1	1	1	1	1	1
M-676	Stanley Ledge	Blood	1/29/2013		S	S	1	2	1	2	1	1	1	1	1	1
M-677	Stanley Ledge	Blood	1/29/2013		S	S	1	1	2	2	1	1	1	1	1	1
M-680	Stanley Ledge	FTA	1/29/2013		S	S	1	1		1			1	1	1	1
M-681	Stanley Ledge	Blood	1/29/2013		S	S	1	1	1	2	1	1	1	1	1	1
M-683	Stanley Ledge	Blood, FTA	1/29/2013		S	S	1	1		1	1	1	1	1	1	1
M-687	Stanley Ledge	Blood, FTA	1/29/2013		S	S		1	1	1	1		1	1	1	1
M-688	Stanley Ledge	Blood	1/29/2013		S	S	2	1	1	2	1	1	1	1	1	1
M-691	Stanley Ledge	FTA	1/29/2013		S	S	1	1	1	1	1	1	1	1	1	1
M-692	Stanley Ledge	FTA	1/29/2013		S	S	1	1		1	1	1	1	1	1	1
Casco Bay
M-693	Idg S Duck Rk	Blood, FTA	3/16/2013		S	S	1	1		3	1	1	1	1	1	1
M-694	Elm Island	Blood	3/16/2013		S	S	1	1	1	2	1	1	1	1	1	1
M-695	Two Bush	Blood	3/16/2013		S	S	1	1	1	2	1	1	1	1	1	1
M-696	Two Bush	Blood	3/16/2013		S	S	2	1		3	1	1	1	1	1	1
M-697	Two Bush	Blood	3/16/2013		S	S	1	1	1	2	1	1	1	1	1	1
M-698	Two Bush	Blood	3/16/2013		S	S	1	1	1	1	1	1	1	1	1	1
M-699	Two Bush	Blood	3/16/2013		S	S	1	1	1	2	1	1	1	1	1	1
M-700	Two Bush	Blood	3/16/2013		S	S	1	1	1	1	1	1	2	2	1	1
M-889	Two Bush	Blood	3/16/2013		S	S	1	1	1	2	1	1	1	1	1	1
M-890	White Bull	Blood	3/16/2013		S	S	1	1	1	2	1	1	1	1	1	1
M-891	White Bull	Blood	3/16/2013		S	S	1	1	1	3	1	1	1	1	1	1
M-892	White Bull	Blood	3/16/2013		S	S	1	1	1	2	1	1	1	1	1	1
Penobscot Bay
M-893	White Idg	Blood	3/30/2013		S	S	1	1	1	2	1	1	1	1	1	1
M-894	Sparrow I	Blood	3/30/2013		S	S	1	1	1	3	1	1	1	1	1	1
M-895	Sparrow I	Blood	3/30/2013		S	S	1	1	1	3	1	1	1	1	1	1
M-896	Sparrow I	Blood	3/30/2013		S	S	1	1	1	2	1	1	1	1	1	1
M-897	Sparrow I	Blood	3/30/2013		S	S	1	1	1	2	1	1	1	1	1	1
M-898	Sparrow I	Blood	3/30/2013		S	S	1	1	1	2	1	1	1	1	1	1
M-899	Sparrow I	FTA	3/30/2013		S	S	1	1	1	1	1	1	1	1	1	1
M-900	Sparrow I	Blood	3/30/2013		S	S	1	1	1	1	1	1	1	1	1	1
M-001	Sparrow I	Blood	3/30/2013	M	S	S	1	1	1	2	1	1	1	1	1	1
M-002	Sparrow I	Blood	3/30/2013	F	S	S	1	1	2	2	1	1	1	1	1	1
M-003	Sparrow I	Blood	3/30/2013	M	S	S	1	1	1	2	1	1	1	1	1	1
M-004	Sparrow I	Blood	3/30/2013	M	S	S	1	1	1	3	1	1	1	1	1	1
M-005	Sparrow I	Blood	3/30/2013	M	S	S	1	1	1	2	1	1	1	1	1	1
M-006	Scraggy I	Blood	3/30/2013	F	S	S	1	1	1	2	1	1	1	1	1	1
M-007	Scraggy I	Blood	3/30/2013	F	S	S	1	1	1	2	1	1	1	1	1	1
M-008	Scraggy I	Blood	3/30/2013	M	S	S	1	1	1	2	1	1	1	1	1	1
M-009	Scraggy I	Blood	3/30/2013	M	S	S	1	1	1	3	1	1	1	1	1	1
M-010	Scraggy I	Blood	3/30/2013	M	S	S	1	1	1	2	1	1	1	1	1	1
UK Feathers
NV31466	Scotland	Feathers			S	S	2	2		1	2	2		1	1	1
NV83397	Scotland	Feathers			S	S								1	1	1
NV83398	Scotland	Feathers			S	S	1	1			1	1		2	1	1
NV83412	Scotland	Feathers			S	S	1	2	1	1	1	1		1	1	1
NV83414	Scotland	Feathers			S	S	1	2		2	1	1		1	1	1
NV83438	Scotland	Feathers			S	S	2	3	1	3	1	3	1	2	1	1
NV83461	Scotland	Feathers			S	S		1			1	1		1	1	1
NV83473	Scotland	Feathers			S	S	1	1	1		1	1		2	1	1
NW36329	Scotland	Feathers			S	S	1	1	1	2	2	2	1	2	1	1
NW36331	Scotland	Feathers			S	S	1	1		1	1	2		2	1	1
NW36332	Scotland	Feathers			S	S	2	2		2	2	2	1	2	1	1
NW36333	Scotland	Feathers			S	S	2	2		3	2	2		2	1	1
NW36334	Scotland	Feathers			S	S	2	2		1	2	1	1	2	1	1
NW36335	Scotland	Feathers			S	S	2	2			2	2	1	2	1	1
NW36336	Scotland	Feathers			S	S	2	2	1	1	2	2	1	2	1	1
NW36337	Scotland	Feathers			S	S									1	1
NW36338	Scotland	Feathers			S	S				1		1			1	1
NW36339	Scotland	Feathers			S	S	2	2	1	1	2	3		1	1	1
NW36341	Scotland	Feathers			S	S		1				1			1	1
NW36342	Scotland	Feathers			S	S	2	1			1	1	1	1	2	1
NW36343	Scotland	Feathers			S	S			1						2	1
NW36344	Scotland	Feathers			S	S									1
NW36345	Scotland	Feathers			S	S	1	1	1	1	1	1		2	1	1
NW36346	Scotland	Feathers			S	S	1	1	1			1		2	1	1
NW36347	Scotland	Feathers			S	S	2	2	1	2	2	3	1	2	1	1
NW36348	Scotland	Feathers			S	S	2	2			1	1	1	2	1	1
NW36349	Scotland	Feathers			S	S
NW36350	Scotland	Feathers			S	S	1	2	1	1	1	1			1	1
NW36351	Scotland	Feathers			S	S		1			1	1	1	1	1	2
NW36352	Scotland	Feathers			S	S		1		1	1	1	1	1	1	2
NW36353	Scotland	Feathers			S	S	1	1			1	1		2	1	1
NW36354	Scotland	Feathers			S	S	2	1			1	2	1	2	1	1
NW36355	Scotland	Feathers			S	S	1	1	1		1	1	1	2	1	1
NW36356	Scotland	Feathers			S	S					1	1		2	1
NW36357	Scotland	Feathers			S	S	2	2	1	2	2	2		2	1	1
NW36358	Scotland	Feathers			S	S	2	2	1	1	1		1	2	1	1
NW36359	Scotland	Feathers			S	S	1	2			1	1	1	2	1	1
NW36360	Scotland	Feathers			S	S	2	2		1	2	2		1	1	1
NW36361	Scotland	Feathers			S	S	1	1		1		2		1	1	1
NW36362	Scotland	Feathers			S	S	1	1	1	1	1	1	1	1	1	1
NW36363	Scotland	Feathers			S	S	2	1	1	1	1	1	1	1		1
NW36364	Scotland	Feathers			S	S	1	1	1	1	1	1	1	1
Iceland
ICE1	Melrakkasletta, Iceland	Blood
ICE2	Melrakkasletta, Iceland	Blood			S	S	1	1	1	1		2			1	1
ICE3	Melrakkasletta, Iceland	Blood			S	S	1	1	1	1	1	1	1		1	1
ICE4	Melrakkasletta, Iceland	Blood			S	S	1	1	1	1	1	1	1	1	1	1
ICE5	Melrakkasletta, Iceland	Blood			S	S	1	1	1	1	1	1	1	1	1	1
ICE6	Melrakkasletta, Iceland	Blood			S	S	1	1	1	2	1	2	1	1	1	1
ICE7	Melrakkasletta, Iceland	Blood			S	S	1	1	2	1	1	1	1	1	1	1
ICE8	Melrakkasletta, Iceland	Blood			S	S	1	1	1	1	1	1	1		1	1
ICE9	Melrakkasletta, Iceland	Blood			S
ICE10	Melrakkasletta, Iceland	Blood			S	S	1	1	1	2	1	1	1	1	1	1
ICE11	Melrakkasletta, Iceland	Blood			S	S	1	1	1	1	1	1	1	1	1	1
ICE12	Melrakkasletta, Iceland	Blood			S	S						2
ICE13	Melrakkasletta, Iceland	Blood			S	S	1	1	1	1	2	2	1	1	1	1
ICE14	Melrakkasletta, Iceland	Blood			S	S	1	1	1	1	1	1	1	1	1	1
ICE15	Melrakkasletta, Iceland	Blood			S	S	1	1	1	1	1	1	1	1	1	1
ICE16	Melrakkasletta, Iceland	Blood			S	S	1	1	1	1	1	1	1	1	1	2
ICE17	Melrakkasletta, Iceland	Blood			S	S	1	1		1	1	1	1	1	1	2
ICE18	Melrakkasletta, Iceland	Blood			S	S	1	1	1	1	2	2	1	1	1	1
ICE19	Melrakkasletta, Iceland	Blood			S	S	1	1	1	1	1	1	1	1	1	1
ICE20	Melrakkasletta, Iceland	Blood			S	S	1	1	1	1	1	1	1	1	1	1
Norway
NOR1	Svalbard, Norway	Feathers			S	S	1	1		1	1	1	1		1	1
NOR2	Svalbard, Norway	Feathers			S	S	1	2	1	2	1	1	1	1	1	1
NOR3	Svalbard, Norway	Feathers			S	S	1	1	1	1	1	1	1	1	1	1
NOR4	Svalbard, Norway	Feathers			S	S	2	2		1	1	1	1	1	1	1
NOR5	Svalbard, Norway	Feathers			S	S	2	2	1	1	1	1	1	1	1	2
NOR6	Svalbard, Norway	Feathers			S	S	2	2	1	1	1	1	1	1	1	1
NOR7	Svalbard, Norway	Feathers			S	S	2	2		1	1	1	1	1	1	1
NOR8	Svalbard, Norway	Feathers			S	S	1	1	1	1	2	2	1		1	1
NOR9	Svalbard, Norway	Feathers			S	S	1	1	2	1	1	1	1	1	1	1
NOR10	Svalbard, Norway	Feathers			S	S	1	1	1	1	1	1	1	1	1	2
NOR11	Svalbard, Norway	Feathers			S	S	1	1	1	1	1	1	1	1	1	1
NOR12	Svalbard, Norway	Feathers			S	S	1	1	1	1	1	1	1	1	1	1
NOR13	Svalbard, Norway	Feathers			S	S	1	1	1	1	1	1	1	1	1	1
NOR14	Svalbard, Norway	Feathers			S	S	1	1	1	2	1	1	1	1	1	1
NOR15	Svalbard, Norway	Feathers			S	S	1	1	1	2	1	1	1	1	2	1
NOR16	Svalbard, Norway	Feathers			S	S	3	1	1	1	1	1	1		2	1
NOR17	Svalbard, Norway	Feathers			S	S	1	1	1	1	1	1	1	1	2	2
NOR18	Svalbard, Norway	Feathers			S	S	3	1	1	1	1	1		1	1	1
NOR19	Svalbard, Norway	Feathers			S	S	1	1	1	1	1	1	1	1	1	1
NOR20	Svalbard, Norway	Feathers			S	S	1	1	1	1	1	1	1	1	1	1
Rock Sandpiper
ROSAS3	St. Matthew Island	Blood	June 2003		S	S	1	1	1	1	1	1	1	1	1	1
ROSAT5	outer Yukon Delta	Blood	August 2005		S	S	1	1	1	1	1	1	1	1	1
ROSA02	Chukotka Peninsula	Blood	May 2002		S	S	1	1	1	1	1	1	1	1	1	1
