# Supplementary material for: Population structure of Purple Sandpipers (Calidris maritima) as revealed by mitochondrial DNA and microsatellites
Source: Ecol Evol. 2017 Mar 31;7(9):3225–42. doi: 10.1002/ece3.2927 (PMC5415539; doi:10.1002/ece3.2927)
Supplement: Supplementary file 4 [file ECE3-7-3225-s004.xlsx]

## Sheet: Sheet1
		Iceland	Norway	N. Nunavut	S. Hud. Bay	Maine	New Brunswick	Nova Scotia	Newfoundland	United Kingdom	All
CM2668 X CM2988		0.25062	0.99086	0.33815	0.40938	0.17815	0.20395	0.78321	0.60284	0.72099	0.38901
CM2668 X CM705		0.70988	0.92321	0.98123	0.45309	0.0416	0.37963	0.68222	0.59519	0.90617	0.73025
CM2668 X CM997		0.49086	0.96333	0.61593	0.13642	0.3142	0.16309	1	0.39704	0.74432	0.22457
CM2668 X CM296		0.50025	0.50667	0.62951	0.84457	0.92741	0.36444	0.59185	0.60395	0.15272	0.69037
CM2668 X CM3007		0.44889	0.27062	0.51222	0.95889	0.2316	0.41975	0.07852	0.2079	0.05099	0.18111
CM2668 X CM1669		0.35654	0.73568	0.4137	0.07383	0.0216	0.41593	0.93247	1	0.0758	0.03506
CM2668 X CM2198		0.54222	0.64309	0.47963	0.42901	1	1	0.03395	0.60617	0.16457	0.4163
CM2668 X CM1422		0.9963	0.24802	0.74012	0.78272	0.81383	0.41914	0.57519	0.60543	0.86222	0.86938
CM2668 X CM3547		0.17815	0.4558	0.7521	0.81235	0.87827	0.80444	0.40296	0.59802	0.59827	0.74926
CM2988 X CM705		0.9479	0.10309	0.11864	0.49975	0.55494	0.50543	0.66704	1	0.56593	0.42753
CM2988 X CM997		0.9116	0.06346	0.55938	0.11383	0.11148	0.34272	0.08963	1	0.03642	0.01259
CM2988 X CM296		0.05407	0.92235	0.63716	0.39556	0.20889	1	0.12284	1	0.28259	0.10988
CM2988 X CM3007		0.41222	0.1184	0.09914	0.72519	0.52037	0.32667	0.61136	1	0.75741	0.42358
CM2988 X CM1669		0.91938	0.20753	0.5358	0.78901	0.45185	0.1879	0.66691	1	0.64136	0.72605
CM2988 X CM2198		0.64901	0.58185	0.33099	0.0584	0.79025	1	0.7779	1	0.82173	0.21728
CM2988 X CM1422		0.83605	0.26272	0.14333	0.87457	0.06765	0.69309	0.80716	1	0.7842	0.59123
CM2988 X CM3547		0.41506	0.34395	0.74605	0.90469	0.15062	0.79815	0.15481	1	0.87272	0.69914
CM705 X CM997		0.79753	0.87111	0.22802	0.26012	0.61296	0.91926	0.52074	0.30753	0.56407	0.40099
CM705 X CM296		0.43037	0.73593	0.29852	0.03827	0.53062	0.77753	0.03099	1	0.91679	0.03012
CM705 X CM3007		0.70543	0.1563	0.4763	0.07704	0.98938	0.23272	0.22383	1	0.6616	0.20235
CM705 X CM1669		0.15765	0.6242	0.22679	0.06395	0.88099	0.41593	0.99864	1	0.10321	0.13691
CM705 X CM2198		0.25667	0.83617	0.3084	0.69556	0.54469	0.66259	1	1	0.87901	0.68494
CM705 X CM1422		0.9063	0.83259	0.2784	0.2463	0.92346	0.71802	0.95877	1	0.58346	0.57704
CM705 X CM3547		0.44741	0.95432	0.66778	0.93765	0.76975	0.40864	0.89864	1	0.44037	0.96198
CM997 X CM296		0.47481	0.47321	0.41	0.33642	0.80568	1	1	1	0.07198	0.35407
CM997 X CM3007		0.34185	0.99469	0.52198	0.32284	0.8642	0.98988	0.31346	0.6037	0.29951	0.69877
CM997 X CM1669		0.09247	0.66691	0.18728	0.03951	1	1	1	1	0.56432	0.13716
CM997 X CM2198		0.84259	0.94296	0.41679	0.1916	0.80185	0.55901	1	0.30247	1	0.46815
CM997 X CM1422		0.62728	0.56778	0.94593	0.2879	0.7616	0.13864	0.5479	0.30383	1	0.27123
CM997 X CM3547		0.4442	0.13469	0.97728	0.86185	0.89926	0.08049	1	0.29975	0.19296	0.72111
CM296 X CM3007		0.19284	0.16333	0.89469	0.83346	0.2684	1	0.29914	0.19802	0.46988	0.50296
CM296 X CM1669		0.66395	1	0.17543	0.20383	0.8879	0.03617	0.51185	1	0.30963	0.16691
CM296 X CM2198		0.52074	0.85741	0.19148	0.49728	1	1	0.37037	1	0.03235	0.30383
CM296 X CM1422		0.11877	1	1	0.14494	0.06284	0.8558	1	1	1	0.22272
CM296 X CM3547		0.93988	0.05617	0.76617	0.64988	0.36741	0.4816	0.01951	1	0.8316	0.38519
CM3007 X CM1669		0.65395	0.42123	0.68951	0.64012	0.49914	0.94654	1	1	0.23012	0.80901
CM3007 X CM2198		0.29469	0.95481	0.27123	0.84074	0.68617	0.5763	0.25444	1	0.71395	0.72938
CM3007 X CM1422		0.89074	0.8916	0.3684	0.92975	0.34284	0.35667	0.82247	1	0.88444	0.90099
CM3007 X CM3547		0.57951	0.45383	0.45679	0.64938	0.99136	0.33247	0.43704	1	0.88086	0.8663
CM1669 X CM2198		0.47926	0.84296	0.31753	0.39765	0.73802	1	1	1	0.45444	0.62901
CM1669 X CM1422		0.95654	0.91765	0.91691	0.99506	0.36704	0.58259	0.15531	1	0.79531	0.9842
CM1669 X CM3547		0.28679	0.85025	0.6458	0.99457	0.62198	0.60889	1	1	0.43778	0.98926
CM2198 X CM1422		0.83815	0.91296	0.36889	0.85654	0.05407	0.83531	0.37852	0.10148	1	0.68506
CM2198 X CM3547		0.27136	0.71975	0.77346	0.82494	0.51321	1	1	0.10296	0.85654	0.8421
CM1422 X CM3547		0.81753	0.10691	0.32025	0.67123	0.39889	0.62926	1	0.10247	1	0.5616
