# Supplementary material for: Population structure of Purple Sandpipers (Calidris maritima) as revealed by mitochondrial DNA and microsatellites
Source: Ecol Evol. 2017 Mar 31;7(9):3225–42. doi: 10.1002/ece3.2927 (PMC5415539; doi:10.1002/ece3.2927)
Supplement: Supplementary file 5 [file ECE3-7-3225-s005.xlsx]

## Sheet: Sheet1
Population	Test	2668	2988	705	997	296	3007	1669	2198	1422	3547
Nova Scotia	ML-Null	0.3119	0.2272	0.7325	0.156	0.1515	0.0269	0.7179	0.5813	0.2906	0.3571
Newfoundland	ML-Null	0.9085	0.1239	0.6354	0.2937	0.12	0.0109	0.3653	0.458	0.6964	0.685
New Brunswick	ML-Null	0.9662	0.3918	0.2014	0.063	0.0047	0.5208	0.5298	0.2922	0.3033	0.5552
Maine	ML-Null	0.0423	0.1027	0.3834	0.1826	0.2871	0.1077	0	0.5668	0.9545	0.5524
United Kingdom	ML-Null	0.079	0.0374	0	0.2655	0.0167	0.0001	0	0.6873	0.2406	0.638
Iceland	ML-Null	0.0165	0.3246	0.6673	0.3663	0.7088	0.5022	0.0032	0.0991	0.6983	0.16
Norway	ML-Null	0.6527	0.1451	0.5197	0.6736	0.4348	0.0294	0.4114	0.4186	0.0936	0.7017
S Hudson Bay	ML-Null	0	0.612	0.2339	0	0.0801	0.0463	0.0456	0.3269	0.7205	0.0476
N Nunavut	ML-Null	0.2552	0.4241	0.2487	0.8204	0.1912	0.0985	0.1984	0.393	0.4496	0.2257
Nova Scotia	Micro-checker	0.5806	0.0661	0.8278	0.1472	0.3344	0.2411	0.7494	0.7189	0.3406	0.4211
Newfoundland	Micro-checker	0.9856	0.1544	0.7128	0.2517	0.18	0.08	0.475	0.3411	0.8828	1
New Brunswick	Micro-checker	1	0.8128	0.4639	0.0922	0.0061	0.8844	0.6972	0.4244	0.2589	0.5217
Maine	Micro-checker	0.2444	0.1639	0.8539	0.0339	0.4361	0.1772	0.0006	0.8733	0.96	0.4817
United Kingdom	Micro-checker	0.5172	0.1944	0.0022	0.9539	0.0667	0.0033	0.0144	0.9822	0.6067	0.9767
Iceland	Micro-checker	0.0056	0.4378	0.9	0.6856	0.8517	0.8061	1	0.155	0.9117	0.2289
Norway	Micro-checker	0.7894	0.2422	0.9111	0.7811	0.2911	0.1522	0.58	0.4983	0.1344	0.8233
S Hudson Bay	Micro-checker	1	1	0.605	0.3439	0.3539	0.6206	0.2456	0.4378	1	0.3189
N Nunavut	Micro-checker	0.5	1	0.3122	0.92	0.1289	0.0728	0.3372	0.8033	0.6094	0.3
